# Supplementary material for: Enhancing Preoperative Outcome Prediction: A Comparative Retrospective Case–Control Study on Machine Learning versus the International Esodata Study Group Risk Model for Predicting 90-Day Mortality in Oncologic Esophagectomy
Source: Cancers (Basel). 2024 Aug 29;16(17):3000. doi: 10.3390/cancers16173000 (PMC11394558; doi:10.3390/cancers16173000)
Supplement: Supplementary file 1 [file cancers-16-03000-s001.zip]

Archive with 1 entries (1 files):
- cancers-3065512-supplementary.pdf
